# Supplementary material for: Efficacy of Electrocuting Devices to Catch Tsetse Flies (Glossinidae) and Other Diptera
Source: PLoS Negl Trop Dis. 2015 Oct 27;9(10):e0004169. doi: 10.1371/journal.pntd.0004169 (PMC4631496; doi:10.1371/journal.pntd.0004169)
Supplement: S1 Table — (XLS) [file pntd.0004169.s001.xls]

## Sheet: Sheet1
Details of catches in the comparison of the one-site and two-site methods
Notes
Catch data
		Treatment		Catch
	Method	Pulse	Side of	G. m. morsitans		G. pallidipes		Muscoids
		interval	material	Males	Females	Males	Females	Biting	Non-biting	Tabanids
	E-cloth alone
	One site	1ms	East	45	19	16	20	31	87	6
			West	50	15	8	22	28	109	0
		15ms	East	41	13	11	8	18	41	5
			West	49	17	10	11	15	74	1
	Two sites	1ms	East	55	13	43	84	41	66	13
			West	58	14	45	75	47	61	15
		15ms	East	35	21	22	61	18	34	6
			West	36	7	21	45	20	45	20
	E-net alone
	One site	1ms	East	9	4	15	34	6	94	2
			West	15	8	12	37	11	112	4
		15ms	East	16	2	11	24	2	57	2
			West	6	7	7	24	4	66	4
	Two sites	1ms	East	8	2	10	8	6	66	2
			West	11	5	15	35	3	59	5
		15ms	East	5	1	4	9	4	36	1
			West	6	5	9	18	3	43	2
	E-net by cloth
	One site	1ms	East	24	15	18	38	27	407	168
			West	21	14	14	54	22	408	155
		15ms	East	13	12	10	19	12	204	135
			West	14	13	13	37	11	200	137
	Two sites	1ms	East	38	30	133	417	75	653	197
			West	45	32	184	540	98	550	206
		15ms	East	40	31	139	326	53	343	86
			West	25	19	155	460	37	306	96
Chi-squared tests
	P values <0.05 are shaded yellow
				Catch
	Method	Statistics		G. m. morsitans		G. pallidipes		Muscoids
				Males	Females	Males	Females	Biting	Non-biting	Tabanids
	E-cloth alone
	One site	Chi-squared		0.00992732	0.564706	0.450149	0.0150773	0.00109889	1.93723	0
		P		0.920633	0.45237	0.502264	0.902274	0.973555	0.16397	1
	Two sites	Chi-squared		0.004782	3.13832	0.00373027	0.396612	0.0130491	1.21808	2.28093
		P		0.944869	0.0764727	0.951299	0.528844	0.909053	0.269737	0.130973
	E-net alone
	One site	Chi-squared		4.409	0.00486111	0.00379555	0.00154209	0.169587	0.000116062	0.375
		P		0.0357499	0.944415	0.950875	0.968676	0.680479	0.991404	0.540291
	Two sites	Chi-squared		0.0415683	0.0232143	0.0421062	1.23771	0.0169312	0.743696	0.362812
		P		0.838445	0.878901	0.837417	0.265913	0.896471	0.388479	0.546949
	E-net by cloth
	One site	Chi-squared		0.0333591	0	0.437126	0.518576	0.000446758	0.0148942	0.24622
		P		0.855077	1	0.508513	0.47145	0.983137	0.902866	0.61975
	Two sites	Chi-squared		3.02553	1.55567	1.54099	0.693174	5.115	0.291855	0.0761802
		P		0.0819637	0.2123	0.214471	0.405087	0.0237199	0.589034	0.782542
	Accumulation of chi-squared values in the above table
	Chi squared		31.0146
	df		42
	P		0.894009
Conclusion
END OF SHEET
