# Supplementary material for: Efficacy of Electrocuting Devices to Catch Tsetse Flies (Glossinidae) and Other Diptera
Source: PLoS Negl Trop Dis. 2015 Oct 27;9(10):e0004169. doi: 10.1371/journal.pntd.0004169 (PMC4631496; doi:10.1371/journal.pntd.0004169)
Supplement: S2 Table — Various powers per pulse were used for the test and standard intervals. The data for tsetse are those used for Fig 4. (XLS) [file pntd.0004169.s002.xls]

## Sheet: DataForFig3
Details of data for Fig 3
Notes
Data for E-nets
	Pulse features		Treatment catch at indicated pulse interval and indicated power							Standard catch at 15ms pulse interval and indicated power
	Interval	Power	G. m. morsitans		G. pallidipes		Muscoids			G. m. morsitans		G. pallidipes		Muscoids
	(ms)	(mJ)	Males	Females	Males	Females	Biting	Non-biting	Tabanids	Males	Females	Males	Females	Biting	Non-biting	Tabanids
	1	35	69	41	59	163	66	1021	329	49	34	41	104	29	527	278
	1.5	70	4	14	37	71	582	545	94	4	9	31	62	494	372	64
	2	35	166	95	327	726	14	247	2	129	63	240	524	11	124	0
	2	70	3	3	14	26	102	287	98	1	2	7	17	24	148	116
	3	70	3	12	22	67	158	337	21	1	6	26	71	127	274	24
	4	70	5	7	40	100	191	510	33	4	9	21	60	79	329	25
	5	35	42	30	26	96	0	33	0	27	22	32	61	0	17	1
	5	70	17	25	157	366	21	33	0	16	8	146	340	23	37	0
	5	140	6	9	26	68	0	7	1	2	5	25	52	0	3	0
	5	175	14	10	88	252	0	41	0	14	8	87	250	0	32	0
	5	215	9	22	220	518	0	117	0	6	23	154	380	0	67	0
	7.5	70	11	10	82	182	1	25	0	8	20	62	154	0	17	0
	7.5	140	4	1	40	55	0	2	0	2	1	41	45	0	0	0
	7.5	175	12	19	134	245	1	32	0	8	24	48	250	0	21	0
	10	70	8	15	68	196	0	18	0	6	12	57	192	1	16	0
	10	140	1	3	37	54	0	3	0	3	1	32	41	0	1	0
	10	175	6	12	58	128	12	8	0	6	12	80	163	20	6	0
	10	215	5	16	93	213	1	63	0	4	17	87	208	0	51	0
	15	70	5	9	18	78	0	3	0	5	7	29	102	0	7	0
	15	140	1	2	20	66	0	2	0	3	2	12	76	0	8	0
	15	175	2	1`7	42	76	0	14	0	3	14	35	95	0	19	0
	15	215	15	39	315	679	3	153	0	8	48	283	652	1	133	0
	20	70	6	8	113	197	1	36	0	9	15	153	220	2	19	0
	20	140	5	10	85	129	0	8	0	9	20	89	134	0	8	0
	20	175	14	9	50	238	0	25	0	8	11	72	243	0	19	0
	20	215	4	15	104	494	1	66	0	5	19	115	564	0	65	0
	25	70	2	19	38	92	0	6	0	9	14	63	114	0	6	0
	25	140	1	3	18	68	0	6	0	2	6	27	60	0	7	0
	25	175	4	7	80	104	0	8	0	8	12	90	140	1	8	0
	25	215	3	2	24	209	1	72	0	4	6	28	191	0	43	0
	30	70	8	5	70	133	0	8	1	4	5	81	124	1	6	1
	30	140	4	3	5	44	0	9	0	5	3	18	106	0	11	0
	30	175	2	4	52	41	0	2	0	2	3	73	47	0	3	0
	30	215	10	33	210	606	1	99	0	15	69	271	473	0	63	0
	40	70	0	4	20	49	9	0	0	3	5	26	57	18	0	0
	40	175	2	2	17	51	0	7	0	3	3	26	64	0	11	0
	50	70	11	11	106	114	0	14	0	7	6	117	112	0	14	0
	50	140	2	2	21	22	0	3	0	0	3	27	44	0	3	0
	50	175	1	6	32	55	0	5	0	2	7	65	90	0	11	0
	50	215	3	4	25	154	0	42	0	2	9	33	176	0	19	0
	70	70	3	2	30	137	0	21	0	3	8	32	150	0	26	0
	70	140	5	6	57	127	0	15	0	7	4	69	120	0	10	0
	70	175	6	7	59	162	6	4	0	11	6	35	240	12	7	0
	100	70	4	1	42	130	0	15	0	12	18	98	323	1	28	0
	100	140	4	5	29	94	0	10	1	7	9	42	221	0	7	0
	100	175	5	6	25	95	1	10	0	7	5	41	187	0	8	0
	200	70	1	0	20	28	43	118	4	2	2	47	99	228	355	11
	200	140	1	0	7	6	4	46	2	5	4	44	39	40	222	12
	200	175	1	1	1	8	2	28	0	1	0	9	18	8	33	2
	400	70	0	2	7	7	4	7	0	0	4	33	24	13	28	1
	400	140	1	1	10	21	24	41	7	1	3	60	96	163	267	12
	400	175	2	0	3	7	4	11	4	8	3	24	43	19	38	11
	800	70	1	0	4	13	16	25	3	1	6	39	115	303	238	15
	800	140	0	0	4	3	0	16	0	6	9	39	65	20	25	7
	800	175	0	0	0	5	4	10	0	1	0	20	20	5	9	4
	1600	70	0	0	1	10	8	105	2	2	2	21	55	36	258	11
	1600	140	0	0	5	5	1	8	0	0	9	43	105	18	46	10
	1600	175	0	0	3	1	0	1	0	1	0	15	14	3	14	2
	3200	70	1	0	4	5	2	44	1	2	3	46	97	25	318	16
	3200	140	0	0	4	1	0	3	0	0	3	51	69	7	27	1
	3200	175	0	0	3	2	0	5	0	1	1	23	28	5	18	0
Data for E-cloth
	Pulse		Treatment catch at indicated pulse interval and indicated power							Standard catch at 15ms pulse interval and indicated power
	Interval	Power	G. m. morsitans		G. pallidipes		Muscoids			G. m. morsitans		G. pallidipes		Muscoids
	(ms)	(mJ)	Males	Females	Males	Females	Biting	Non-biting	Tabanids	Males	Females	Males	Females	Biting	Non-biting	Tabanids
	1	35	95	34	24	42	59	196	6	90	30	21	19	33	115	6
	2	35	100	39	67	102	9	45	1	96	17	37	58	3	33	0
	3	70	3	12	106	134	254	281	4	7	7	83	118	306	131	3
	4	70	10	5	78	129	320	241	3	9	13	77	103	239	185	4
	5	35	61	73	19	30	124	739	149	46	52	7	40	71	527	146
	5	70	16	5	45	61	0	1	0	9	10	39	60	0	3	0
	5	140	10	3	26	36	0	2	0	9	4	31	36	0	3	0
	5	175	20	18	105	97	0	9	0	22	23	134	92	0	6	0
	5	215	38	50	369	1055	30	57	0	35	47	396	997	9	54	0
	7.5	70	17	15	43	73	2	4	0	20	13	78	80	2	2	0
	7.5	140	13	3	14	51	0	0	0	16	5	21	64	0	1	0
	7.5	175	31	6	63	88	0	3	0	10	6	39	47	0	0	0
	10	70	32	18	81	189	0	3	0	24	21	66	149	1	3	0
	10	140	12	14	62	82	0	3	0	14	8	56	62	0	3	0
	10	175	1	2	8	10	0	0	0	2	5	4	27	0	2	0
	10	215	21	40	164	596	7	35	0	10	31	169	678	9	25	0
	15	70	18	11	62	78	0	3	0	10	7	42	78	1	2	1
	15	140	28	8	96	105	1	6	0	12	8	69	64	1	5	0
	15	175	10	9	60	34	1	1	6	5	9	38	34	0	2	0
	15	215	19	16	179	232	0	3	0	14	18	229	372	0	36	0
	20	70	7	3	33	46	0	3	0	7	6	46	52	0	3	0
	20	140	7	11	20	61	0	5	0	7	10	31	51	0	3	0
	20	175	8	6	36	51	1	4	0	8	8	42	80	0	0	0
	20	215	32	63	328	724	10	35	0	36	43	308	759	10	33	0
	25	70	15	19	64	71	2	4	0	20	18	68	76	1	6	0
	25	140	6	6	14	43	0	4	0	5	11	24	34	0	1	0
	25	175	6	3	36	54	0	3	0	13	7	61	70	0	3	0
	25	215	24	35	203	565	10	26	0	15	30	175	533	12	20	0
	30	70	15	12	47	122	1	6	1	22	11	60	94	0	4	0
	30	140	13	12	62	88	0	2	0	17	11	38	96	0	3	0
	30	175	2	12	40	62	0	1	0	3	5	27	61	0	2	0
	50	70	12	8	51	60	1	5	1	8	3	40	59	0	2	0
	50	140	5	7	24	24	0	1	1	4	4	27	35	0	3	0
	50	175	12	6	29	43	1	5	0	8	9	32	40	1	1	0
	50	215	45	60	376	1014	0	70	0	41	48	407	1038	0	77	0
	70	70	8	6	24	52	0	2	0	7	10	35	70	1	4	0
	70	140	8	1	43	45	0	2	0	11	6	40	45	1	3	0
	70	175	12	11	61	79	0	1	0	22	13	61	141	0	4	0
	100	70	16	8	24	41	0	3	0	13	8	25	38	0	3	0
	100	140	9	7	26	71	2	4	0	13	6	40	56	2	4	0
	100	175	18	8	20	41	0	1	0	21	20	41	62	0	1	0
	200	70	3	4	0	10	0	3	4	5	4	10	28	6	9	3
	200	140	0	4	12	24	418	92	0	2	3	57	107	882	540	1
	200	175	3	1	8	12	101	40	1	5	3	33	34	394	145	1
	400	70	1	2	6	9	6	25	19	1	8	19	36	16	84	34
	400	175	2	6	17	25	15	60	24	5	21	76	109	48	357	67
	800	70	0	0	3	8	6	28	28	3	8	20	67	28	147	102
	800	140	0	0	3	12	72	59	0	4	1	38	60	667	422	3
	800	175	2	2	11	10	36	25	2	7	8	69	87	500	140	13
	1600	70	2	7	7	15	11	26	6	9	17	90	109	191	333	12
	1600	140	0	2	3	5	92	40	0	0	5	34	62	902	482	1
	1600	175	3	9	14	29	109	81	6	12	32	194	298	1163	1056	34
	3200	70	0	2	2	4	0	1	0	5	12	11	35	6	16	2
	3200	140	0	0	5	1	7	25	0	0	6	55	53	187	320	3
	3200	175	0	1	1	4	0	8	1	4	11	51	86	57	269	10
END OF SHEET
